# Supplementary material for: Arabidopsis DNA polymerase lambda mutant is mildly sensitive to DNA double strand breaks but defective in integration of a transgene
Source: Front Plant Sci. 2015 May 27;6:357. doi: 10.3389/fpls.2015.00357 (PMC4444747; doi:10.3389/fpls.2015.00357)
Supplement: Supplementary file 3 [file Table1.XLSX]

## Sheet: Primers for qPCR
Gene		Sequence
AtBRCA1	Fw	TCTTGGAAGACAAAGAGC
AtBRCA1	Rev	AAGAAACAGGCCGCCTAC
AtKu80	Fw	GAACTGGCAAGGGGGATG
AtKu80	Rev	TCGTTCGGGAATTTGACAG
AtLig1	Fw	GAACTGGCAAGGGGGATG
AtLig1	Rev	TCGTTCGGGAATTTGACAG
AtLig4	Fw	GAACTGGCAAGGGGGATG
AtLig4	Rev	TCGTTCGGGAATTTGACAG
AtLig6	Fw	GAACTGGCAAGGGGGATG
AtLig6	Rev	TCGTTCGGGAATTTGACAG
AtROC3	Fw	GAACTGGCAAGGGGGATG
AtROC3	Rev	TCGTTCGGGAATTTGACAG
AtUBQ10	Fw	GGCCTTGTATAATCCCTGATGAATAAG
AtUBQ10	Rev	AAAGAGATAACAGGAACGGAAACATAGT
AtActin2	Fw	GCTCTCCTTTGTTGCTGTT
AtActin2	Rev	AGTTATAGGTTGTCTCGTGGAT
AtWEE1	Fw	TGGTGCTGGACATTTCAGTCGG
AtWEE1	Rev	CAAGAGCTTGCACTTCCATCATAG
AtCYCB1;1	Fw	CCCATATGGACCAGCACTCT
AtCYCB1;1	Rev	CTTGTTGCTTCCATTGCTGA
AtHiston4	Fw	ATGTCTGGTCGTGGAAAGGGAG
AtHiston4	Rev	ACCAAATTGCGTGTTTCCATTG
AtCDKB2;1	Fw	ATGGACGAGGGAGTTATAGCAG
AtCDKB2;1	Rev	ACTGCAGCATTTTAGATAGAAG
AtKNOLLE -Fw	Fw	TGATGCAGCAAAGGAGATTG
AtKNOLLE -Rev	Rev	CGATCTCGTCCATCTGTTCA

## Sheet: Primers for Isolation of T-DNA 
Gene		Sequence
polλ-1AF	Fw	TGTTCGCCGGAATGGTAGTT
polλ-1AR	Rev	CTCTGATTGTGGACTAGTGG
polλ-1BF	Fw	GGAAGTTTGGGGTGTCGGTC
polλ-1BR	Rev	CGCCGTAGCTCCTGACCAGG
polλ-1CF	Fw	GGTTTGTGCACTTATCCTGG
polλ-1CR	Rev	GAGATTCCTCTCGTGTGGCT
ku70F	Fw	TAAAGACAGCAGATAAACGC
ku70R	Rev	ACGCTTCTTCAGTTGGTCCT
LBb1		GCGTGGACCGCTTGCTGCAACT
RBc1		GGATACTTTCTCGGCAGGAGC
RBb1		GTCATAACGTGACTCCCTTAAT
