# Supplementary material for: Arabidopsis DNA polymerase lambda mutant is mildly sensitive to DNA double strand breaks but defective in integration of a transgene
Source: Front Plant Sci. 2015 May 27;6:357. doi: 10.3389/fpls.2015.00357 (PMC4444747; doi:10.3389/fpls.2015.00357)
Supplement: Supplementary file 5 [file Table3.XLSX]

## Sheet: TE in DSB mutants
	Supplementary Table3 Transformation efficiency in DSB-deficient mutants
	Trial #1
	Genotype	Number of T0 plants	Harvested T1 seeds	DsRED seeds	Transformation efficiency (x10-3)
	WT Col	8	34429	221	6.41901
	atpolλ-1	8	18476	15	0.811864
	atlig4-2	8	14690	20	1.36147
	atpolλ-1/atlig4-2	8	22519	9	0.399663
	atku70-3	8	22586	55	2.43514
	atku70-3/atpolλ-1	8	19243	30	1.55901
	Trial #2
	Genotype	Number of T0 plants	Harvested T1 seeds	DsRED seeds	Transformation efficiency (x10-3)
	WT Col	8	9576	52	5.43024
	atpolλ-1	8	12752	19	1.48996
	atlig4-2	8	9429	36	3.81801
	atpolλ-1/atlig4-2	8	22081	11	0.498166
	atku70-3	8	20924	40	1.91168
	atku70-3/atpolλ-1	8	23029	13	0.564506
	Trial #3
	Genotype	Number of T0 plants	Harvested T1 seeds	DsRED seeds	Transformation efficiency (x10-3)
	WT Col	8	11710	12	1.02477
	atpolλ-1	8	16486	11	0.667233
	atlig4-2	8	20614	11	0.533618
	atpolλ-1/atlig4-2	8	23076	3	0.130005
	atku70-3	8	22433	8	0.356617
	atku70-3/atpolλ-1	8	28986	14	0.482992
